# Supplementary material for: Changes of Plasma Analytes Reflecting Metabolic Adaptation to the Different Stages of the Lactation Cycle in Healthy Multiparous Holstein Dairy Cows Raised in High-Welfare Conditions
Source: Animals (Basel). 2021 Jun 8;11(6):1714. doi: 10.3390/ani11061714 (PMC8226749; doi:10.3390/ani11061714)
Supplement: Supplementary file 1 [file animals-11-01714-s001.zip]

Archive with 1 entries (1 files):
- animals-1173080-supplementary.pdf
